# Supplementary material for: Genetically predicted anti‑rubella virus IgG levels and dermatitis risk: A two‑sample Mendelian randomization study
Source: Virus Res. 2026 Apr 15;367:199726. doi: 10.1016/j.virusres.2026.199726 (PMC13099477; doi:10.1016/j.virusres.2026.199726)
Supplement: Supplementary file 3 — Table S1 F-statistical for instrumental variables associated with virus-specific IgG levels. [file mmc3.xlsx]

## Sheet: Sheet1
Table S1 F-statistical values for factor-related IVs
Exposure	Outcome	N.IVs	mean.IV.F	min.IV.F	max.IV.F
Anti-hepatitis B virus surface antigen (HBs) IgG levels	AD	5	24.13	21.9	26.7
Anti-herpes simplex virus 1 IgG levels		4	23.25	21.21	26.82
Anti-herpes simplex virus 2 IgG levels		8	23.25	21.21	26.82
Anti-hepatitis B virus surface antigen (HBs) IgG levels		8	24.96	22.78	29.26
Anti-measles virus IgG levels		8	23.8	21.29	25.97
Anti-mumps virus IgG levels		6	22.14	21.26	23.01
Anti-rubella virus IgG levels		4	23.07	21.09	27.04
Anti-varicella zoster virus IgG levels		6	25.92	21.72	32.84
Anti-hepatitis B virus surface antigen (HBs) IgG levels	ACD	6	23.87	21.42	28.78
Anti-herpes simplex virus 1 IgG levels		5	24.13	21.9	26.7
Anti-herpes simplex virus 2 IgG levels		4	23.25	21.21	26.82
Anti-influenza A virus IgG levels		8	23.8	21.29	25.97
Anti-measles virus IgG levels		6	22.14	21.26	23.01
Anti-mumps virus IgG levels		4	23.07	21.09	27.04
Anti-rubella virus IgG levels		6	25.92	21.72	32.84
Anti-varicella zoster virus IgG levels		6	23.87	21.42	28.78
Anti-hepatitis B virus surface antigen (HBs) IgG levels	OCD	5	24.13	21.9	26.7
Anti-herpes simplex virus 1 IgG levels		4	23.25	21.21	26.82
Anti-herpes simplex virus 2 IgG levels		8	24.96	22.78	29.26
Anti-influenza A virus IgG levels		8	23.8	21.29	25.97
Anti-measles virus IgG levels		6	22.14	21.26	23.01
Anti-mumps virus IgG levels		4	23.07	21.09	27.04
Anti-rubella virus IgG levels		6	25.92	21.72	32.84
Anti-varicella zoster virus IgG levels		6	23.87	21.42	28.78
