# Supplementary material for: Genetically predicted anti‑rubella virus IgG levels and dermatitis risk: A two‑sample Mendelian randomization study
Source: Virus Res. 2026 Apr 15;367:199726. doi: 10.1016/j.virusres.2026.199726 (PMC13099477; doi:10.1016/j.virusres.2026.199726)
Supplement: Supplementary file 4 — Table S2 Detailed information for all instrumental variables used in the MR analysis. [file mmc4.xlsx]

## Sheet: Sheet1
SNP	pval.exposure	chr.exposure	pos.exposure	effect_allele.exposure	other_allele.exposure	eaf.exposure	beta.exposure	se.exposure	exposure
rs1767008	3.55212e-06	1	232466774	T	C	0.327381	0.261371	0.0557377	Anti-hepatitis B virus surface antigen (HBs) IgG levels
rs28882190	3.73583e-07	4	43171028	G	A	0.268849	-0.314878	0.0611204	Anti-hepatitis B virus surface antigen (HBs) IgG levels
rs34278082	3.27366e-07	5	62032837	A	T	0.123016	0.439891	0.0849571	Anti-hepatitis B virus surface antigen (HBs) IgG levels
rs3822877	3.50628e-06	6	45887835	C	T	0.386905	-0.28029	0.0597369	Anti-hepatitis B virus surface antigen (HBs) IgG levels
rs7795372	1.46236e-06	7	114290213	T	A	0.0902778	0.459778	0.0942955	Anti-hepatitis B virus surface antigen (HBs) IgG levels
rs3134605	4.64097e-06	6	32159956	C	T	0.168977	0.0914461	0.0197724	Anti-herpes simplex virus 1 IgG levels
rs1738233	1.45144e-06	6	38766488	T	A	0.426343	0.0723838	0.0148649	Anti-herpes simplex virus 1 IgG levels
rs58599785	4.91147e-06	6	139865470	T	C	0.165511	0.0865176	0.0187563	Anti-herpes simplex virus 1 IgG levels
rs10977313	2.97246e-07	9	8828849	T	G	0.107452	-0.125265	0.0241493	Anti-herpes simplex virus 1 IgG levels
rs10888851	3.27281e-06	1	54893163	G	C	0.109195	-0.240096	0.0498489	Anti-herpes simplex virus 2 IgG levels
rs10782620	2.6026e-06	1	76865351	G	T	0.396552	0.162769	0.0334335	Anti-herpes simplex virus 2 IgG levels
rs10174926	9.71595e-07	2	1789294	C	T	0.126437	-0.236428	0.0464699	Anti-herpes simplex virus 2 IgG levels
rs72804080	1.92362e-07	2	59358659	G	A	0.12931	0.259082	0.0476666	Anti-herpes simplex virus 2 IgG levels
rs355547	2.00176e-06	2	142431131	C	T	0.387931	0.17259	0.0350259	Anti-herpes simplex virus 2 IgG levels
rs35213774	1.10438e-06	2	145157858	G	A	0.112069	0.265169	0.0524089	Anti-herpes simplex virus 2 IgG levels
rs10964023	3.57619e-06	9	19170162	T	G	0.189655	-0.193637	0.0403726	Anti-herpes simplex virus 2 IgG levels
rs10790877	7.81598e-07	11	127242674	A	G	0.474138	-0.162333	0.0316109	Anti-herpes simplex virus 2 IgG levels
rs7521599	4.27086e-07	1	242696975	G	A	0.162581	0.052649	0.0103221	Anti-herpes simplex virus 2 IgG levels
rs12469630	3.96101e-06	2	30840070	T	C	0.129677	-0.0513977	0.0110601	Anti-herpes simplex virus 2 IgG levels
rs3829885	7.52961e-07	2	109607376	T	C	0.132258	0.0586227	0.0117514	Anti-herpes simplex virus 2 IgG levels
rs9767151	3.85635e-07	6	155556354	G	A	0.488387	0.039027	0.00762167	Anti-herpes simplex virus 2 IgG levels
rs10828727	4.15661e-06	10	25227988	T	C	0.274839	0.0402878	0.00868851	Anti-herpes simplex virus 2 IgG levels
rs2505997	8.80333e-07	10	43570355	T	C	0.3	-0.043005	0.0086751	Anti-herpes simplex virus 2 IgG levels
rs9523174	4.63272e-07	13	91547662	T	C	0.0658065	0.0788849	0.0155143	Anti-herpes simplex virus 2 IgG levels
rs8132821	3.98425e-06	21	21300067	A	G	0.217419	0.0437289	0.00941237	Anti-herpes simplex virus 2 IgG levels
rs79443196	4.44536e-06	5	106327523	A	G	0.0561798	-0.117519	0.0254612	Anti-measles virus IgG levels
rs12207944	3.0684e-06	6	13561526	A	C	0.326864	0.0581815	0.0123956	Anti-measles virus IgG levels
rs989134	2.30143e-06	6	26336224	A	C	0.45097	0.0545486	0.0114754	Anti-measles virus IgG levels
rs12342625	2.40144e-06	9	14822966	C	T	0.0663943	-0.113566	0.0239352	Anti-measles virus IgG levels
rs4802419	1.8149e-06	19	48530619	C	A	0.107252	-0.0915746	0.0190684	Anti-measles virus IgG levels
rs718630	3.76166e-06	20	49111256	G	T	0.397855	-0.0554299	0.011918	Anti-measles virus IgG levels
rs112995365	3.04154e-06	3	20751951	G	A	0.0858931	-0.0687968	0.0146415	Anti-mumps virus IgG levels
rs1024217	2.40822e-07	3	197102197	A	G	0.220137	-0.0528001	0.010142	Anti-mumps virus IgG levels
rs7047872	4.91223e-06	9	37406391	C	T	0.141638	-0.0546419	0.0118855	Anti-mumps virus IgG levels
rs1008128	2.89477e-06	19	3966520	G	A	0.387372	0.0404197	0.00858333	Anti-mumps virus IgG levels
rs1431403	1.30906e-08	6	33047031	C	T	0.318817	-0.100061	0.0174424	Anti-rubella virus IgG levels
rs72651868	1.69537e-07	1	19194939	T	A	0.0935094	-0.150734	0.0285948	Anti-rubella virus IgG levels
rs10043986	3.90721e-07	5	79095417	T	C	0.118817	-0.126767	0.0248056	Anti-rubella virus IgG levels
rs36115666	9.68105e-07	1	211269515	T	C	0.226344	-0.0941656	0.0190951	Anti-rubella virus IgG levels
rs9818439	1.93356e-06	3	22062200	A	G	0.368621	-0.0824719	0.017213	Anti-rubella virus IgG levels
rs12447457	3.53226e-06	16	77819441	A	G	0.102151	-0.128379	0.0275161	Anti-rubella virus IgG levels
rs519748	6.97669e-07	1	4649793	G	A	0.390389	-0.045997	0.0092052	Anti-rubella virus IgG levels
rs80259314	1.98602e-06	1	169046074	A	G	0.145248	-0.0629538	0.0131549	Anti-rubella virus IgG levels
rs630241	9.95432e-08	2	72621970	C	T	0.216523	-0.0578654	0.0107747	Anti-rubella virus IgG levels
rs1023531	3.07784e-06	3	62042147	A	C	0.280238	0.0477264	0.0101661	Anti-rubella virus IgG levels
rs2702934	4.12076e-06	8	6707885	T	C	0.146868	0.0602234	0.0129982	Anti-rubella virus IgG levels
rs56195296	1.5988e-06	19	16342344	A	G	0.0890929	-0.0778002	0.0161075	Anti-rubella virus IgG levels
